# Supplementary material for: The evolutionary impact of childhood cancer on the human gene pool
Source: Nat Commun. 2024 Feb 29;15:1881. doi: 10.1038/s41467-024-45975-9 (PMC10904397; doi:10.1038/s41467-024-45975-9)
Supplement: Supplementary file 6 — Source Data [file 41467_2024_45975_MOESM6_ESM.xlsx]

## Sheet: Figure_1a
graphical illutration made with BioRender (no relevant source data)

## Sheet: Figure_1b
graphical illutration made with BioRender (no relevant source data)

## Sheet: Figure_2a
dots & error bars							grey longdash line						blue dashed line						grey dotted line
label	x	y	ymin	ymax	colour		label	x	y	colour	linetype		label	x	y	colour	linetype		yintercept	colour	linetype
AP2A1	1	0.021266	0.007	0.101	grey50		CLTC	1	0.0798274	grey50	longdash		CLTC	1	0.0652281	blue	dashed		0.35	grey50	dotted
TBL1XR1	2	0	0	0.106	grey50		SCAF4	2	0.12104	grey50	longdash		SCAF4	2	0.0976842	blue	dashed
HNRNPH1	3	0	0	0.109	grey50		FNBP4	3	0.149683	grey50	longdash		FNBP4	3	0.118472	blue	dashed
MAP1B	4	0.063238	0.032	0.133	grey50		DSCAML1	4	0.173826	grey50	longdash		DSCAML1	4	0.135019	blue	dashed
EPHA4	5	0.076659	0.037	0.175	grey50		NUP153	5	0.194074	grey50	longdash		NUP153	5	0.152368	blue	dashed
EXOC5	6	0.056495	0.022	0.178	grey50		R3HDM2	6	0.214756	grey50	longdash		R3HDM2	6	0.167169	blue	dashed
LPHN3	7	0.093542	0.05	0.185	grey50		TRAPPC10	7	0.232524	grey50	longdash		TRAPPC10	7	0.179824	blue	dashed
ATP9A	8	0.10901	0.061	0.205	grey50		AQR	8	0.250613	grey50	longdash		AQR	8	0.190446	blue	dashed
MORC2	9	0.10379	0.056	0.205	grey50		KPNA6	9	0.268384	grey50	longdash		KPNA6	9	0.202558	blue	dashed
AQR	10	0.13201	0.082	0.219	grey50		ZNF704	10	0.28629	grey50	longdash		ZNF704	10	0.214552	blue	dashed
ZNFX1	11	0.15852	0.102	0.252	grey50		2009-09-01	11	0.302601	grey50	longdash		2009-09-01	11	0.224519	blue	dashed
AP2B1	12	0.13319	0.072	0.263	grey50		BRD7	12	0.318923	grey50	longdash		BRD7	12	0.237836	blue	dashed
ST7	13	0.11515	0.056	0.264	grey50		SSH2	13	0.338263	grey50	longdash		SSH2	13	0.251759	blue	dashed
SP4	14	0.12349	0.06	0.283	grey50		TSPAN14	14	0.35748	grey50	longdash		TSPAN14	14	0.263509	blue	dashed
BAZ2B	15	0.20148	0.143	0.288	grey50		HSF5	15	0.37593	grey50	longdash		HSF5	15	0.277828	blue	dashed
CSNK2A1	16	0.12992	0.063	0.297	grey50		EIF2S2	16	0.393964	grey50	longdash		EIF2S2	16	0.289235	blue	dashed
H2AFY2	17	0.062859	0.021	0.298	grey50		VPS4A	17	0.412847	grey50	longdash		VPS4A	17	0.300433	blue	dashed
MON2	18	0.22038	0.154	0.32	grey50		AGTPBP1	18	0.429138	grey50	longdash		AGTPBP1	18	0.310472	blue	dashed
GSK3B	19	0.14598	0.071	0.334	grey50		FMNL3	19	0.446373	grey50	longdash		FMNL3	19	0.322453	blue	dashed
PCGF3	20	0.071307	0.024	0.338	grey50		CAMK2B	20	0.4653	grey50	longdash		CAMK2B	20	0.336732	blue	dashed
MIA3	21	0.24586	0.173	0.354	grey50		PRKCH	21	0.48364	grey50	longdash		PRKCH	21	0.351113	blue	dashed
BZRAP1	22	0.25493	0.182	0.361	grey50		WSCD2	22	0.503102	grey50	longdash		WSCD2	22	0.365407	blue	dashed
USP27X	23	0	0	0.363	grey50		PRPF38A	23	0.520539	grey50	longdash		PRPF38A	23	0.379228	blue	dashed
DGKZ	24	0.25008	0.17	0.375	grey50		PDE7B	24	0.538294	grey50	longdash		PDE7B	24	0.393608	blue	dashed
MEOX2	25	0.081198	0.028	0.385	grey50		KIAA1217	25	0.559243	grey50	longdash		KIAA1217	25	0.407982	blue	dashed
ATP11B	26	0.27645	0.192	0.406	grey50		MMS19	26	0.580543	grey50	longdash		MMS19	26	0.420717	blue	dashed
LRRTM2	27	0.16095	0.072	0.416	grey50		EIF2B3	27	0.599906	grey50	longdash		EIF2B3	27	0.432946	blue	dashed
TANC1	28	0.30513	0.22	0.429	grey50		GUCY1A2	28	0.621566	grey50	longdash		GUCY1A2	28	0.443893	blue	dashed
RBMX	29	0.1371	0.055	0.432	grey50		ALDH1A2	29	0.641598	grey50	longdash		ALDH1A2	29	0.458407	blue	dashed
CHTOP	30	0.16741	0.075	0.433	grey50		RCAN2	30	0.660586	grey50	longdash		RCAN2	30	0.473056	blue	dashed
ASCC2	31	0.26926	0.168	0.446	grey50		PDE9A	31	0.681658	grey50	longdash		PDE9A	31	0.491873	blue	dashed
CPNE6	32	0.24807	0.145	0.448	grey50		FAM69A	32	0.699335	grey50	longdash		FAM69A	32	0.508455	blue	dashed
THRA	33	0.23004	0.125	0.454	grey50		SCAP	33	0.718736	grey50	longdash		SCAP	33	0.523949	blue	dashed
CACNB4	34	0.28123	0.169	0.491	grey50		POC1B-GALNT4	34	0.737564	grey50	longdash		POC1B-GALNT4	34	0.537679	blue	dashed
NAA10	35	0.11004	0.038	0.522	grey50		LLGL1	35	0.756436	grey50	longdash		LLGL1	35	0.554304	blue	dashed
RNF26	36	0.16575	0.067	0.522	grey50		NID2	36	0.776903	grey50	longdash		NID2	36	0.57375	blue	dashed
SGCE	37	0.2975	0.174	0.537	grey50		ANKRD13A	37	0.796955	grey50	longdash		ANKRD13A	37	0.592446	blue	dashed
PRR5	38	0.30194	0.157	0.635	grey50		DACT3	38	0.816991	grey50	longdash		DACT3	38	0.609764	blue	dashed
ADAMTSL3	39	0.5073	0.401	0.647	grey50		TFAM	39	0.835087	grey50	longdash		TFAM	39	0.628481	blue	dashed
FLVCR1	40	0.38298	0.23	0.668	grey50		FECH	40	0.854346	grey50	longdash		FECH	40	0.642983	blue	dashed
WNT2	41	0.3469	0.189	0.685	grey50		RP11-1407O15.2	41	0.872256	grey50	longdash		RP11-1407O15.2	41	0.658451	blue	dashed
VARS2	42	0.53013	0.409	0.692	grey50		SLC35E1	42	0.891703	grey50	longdash		SLC35E1	42	0.679351	blue	dashed
RMDN3	43	0.42742	0.273	0.693	grey50		UIMC1	43	0.911742	grey50	longdash		UIMC1	43	0.693625	blue	dashed
LAMB3	44	0.55408	0.421	0.738	grey50		SCRN1	44	0.929087	grey50	longdash		SCRN1	44	0.711111	blue	dashed
TDG	45	0.42369	0.254	0.739	grey50		CRHR1	45	0.94741	grey50	longdash		CRHR1	45	0.728696	blue	dashed
KIF20A	46	0.54278	0.403	0.74	grey50		POFUT2	46	0.966801	grey50	longdash		POFUT2	46	0.744018	blue	dashed
PARP10	47	0.50422	0.351	0.74	grey50		PAQR8	47	0.985518	grey50	longdash		PAQR8	47	0.763264	blue	dashed
ZNF354B	48	0.46511	0.297	0.754	grey50		SYT16	48	1.0028	grey50	longdash		SYT16	48	0.783655	blue	dashed
SLC9C1	49	0.57201	0.433	0.765	grey50		TEP1	49	1.02164	grey50	longdash		TEP1	49	0.80193	blue	dashed
DBX1	50	0.33563	0.164	0.768	grey50		PRDM5	50	1.04241	grey50	longdash		PRDM5	50	0.822018	blue	dashed
DDHD2	51	0.54288	0.39	0.769	grey50		FTO	51	1.06328	grey50	longdash		FTO	51	0.838185	blue	dashed
MAMDC2	52	0.54957	0.392	0.785	grey50		MANEAL	52	1.08211	grey50	longdash		MANEAL	52	0.853946	blue	dashed
GFOD1	53	0.34585	0.169	0.791	grey50		MFSD11	53	1.10182	grey50	longdash		MFSD11	53	0.870085	blue	dashed
LIG4	54	0.50443	0.327	0.802	grey50		GLB1	54	1.12164	grey50	longdash		GLB1	54	0.888347	blue	dashed
SLC6A12	55	0.5561	0.383	0.825	grey50		SLC37A4	55	1.14022	grey50	longdash		SLC37A4	55	0.905946	blue	dashed
ZNF680	56	0.19067	0.067	0.903	grey50		ARHGAP15	56	1.16122	grey50	longdash		ARHGAP15	56	0.921491	blue	dashed
PDSS1	57	0.61088	0.413	0.928	grey50		TMEM5	57	1.18199	grey50	longdash		TMEM5	57	0.937125	blue	dashed
BBS12	58	0.61615	0.406	0.963	grey50		KIAA1009	58	1.20424	grey50	longdash		KIAA1009	58	0.956764	blue	dashed
SLC35F2	59	0.53485	0.313	0.965	grey50		KLK5	59	1.22764	grey50	longdash		KLK5	59	0.974314	blue	dashed
F11R	60	0.59524	0.366	1.01	grey50		LRRC37A2	60	1.24974	grey50	longdash		LRRC37A2	60	0.992789	blue	dashed
LRRC14	61	0.57319	0.335	1.034	grey50		RNLS	61	1.27318	grey50	longdash		RNLS	61	1.01163	blue	dashed
IL5RA	62	0.68524	0.457	1.055	grey50		SEC14L6	62	1.29561	grey50	longdash		SEC14L6	62	1.03173	blue	dashed
ZNF213	63	0.67473	0.445	1.055	grey50		MYO15B	63	1.31986	grey50	longdash		MYO15B	63	1.05523	blue	dashed
SUOX	64	0.66579	0.426	1.079	grey50		NINL	64	1.34574	grey50	longdash		NINL	64	1.07732	blue	dashed
SLC25A24	65	0.78176	0.553	1.126	grey50		TRIM10	65	1.37221	grey50	longdash		TRIM10	65	1.10104	blue	dashed
CA5B	66	0.63733	0.361	1.196	grey50		BBS4	66	1.40273	grey50	longdash		BBS4	66	1.12105	blue	dashed
DHRSX	67	0.63747	0.362	1.197	grey50		ANKRD9	67	1.43284	grey50	longdash		ANKRD9	67	1.14664	blue	dashed
AMPD1	68	0.90289	0.686	1.202	grey50		GALNT15	68	1.46555	grey50	longdash		GALNT15	68	1.16789	blue	dashed
APBA3	69	0.85279	0.599	1.239	grey50		CNKSR1	69	1.49648	grey50	longdash		CNKSR1	69	1.19098	blue	dashed
CGNL1	70	1.0069	0.821	1.242	grey50		OR56A4	70	1.53097	grey50	longdash		OR56A4	70	1.21864	blue	dashed
PIGM	71	0.69543	0.407	1.254	grey50		HOXB2	71	1.56489	grey50	longdash		HOXB2	71	1.24387	blue	dashed
TECTB	72	0.84593	0.572	1.285	grey50		RAB37	72	1.59881	grey50	longdash		RAB37	72	1.27064	blue	dashed
DDX25	73	0.95727	0.708	1.312	grey50		ZNF426	73	1.63186	grey50	longdash		ZNF426	73	1.29395	blue	dashed
ZNF17	74	0.31097	0.109	1.398	grey50		CYP2C9	74	1.66688	grey50	longdash		CYP2C9	74	1.32668	blue	dashed
SAG	75	1.0226	0.74	1.438	grey50		ALDH3A1	75	1.69864	grey50	longdash		ALDH3A1	75	1.36466	blue	dashed
SLC17A3	76	1.0994	0.825	1.483	grey50		ADRB1	76	1.7322	grey50	longdash		ADRB1	76	1.40492	blue	dashed
ACPT	77	1.0521	0.745	1.513	grey50		HRASLS	77	1.76369	grey50	longdash		HRASLS	77	1.45145	blue	dashed
GINS3	78	0.85092	0.498	1.518	grey50		ZSCAN4	78	1.79636	grey50	longdash		ZSCAN4	78	1.49975	blue	dashed
HRASLS	79	0.80678	0.44	1.556	grey50		GP5	79	1.82592	grey50	longdash		GP5	79	1.55466	blue	dashed
C12orf56	80	1.1091	0.791	1.579	grey50		SATL1	80	1.85202	grey50	longdash		SATL1	80	1.61372	blue	dashed
ELMOD3	81	1.1287	0.805	1.606	grey50		UBQLNL	81	1.87438	grey50	longdash		UBQLNL	81	1.67685	blue	dashed
ZNF121	82	0	0	1.725	grey50		GIPR	82	1.89463	grey50	longdash		GIPR	82	1.74498	blue	dashed
ODF3L1	83	1.1512	0.757	1.743	grey50		ZNF43	83	1.91571	grey50	longdash		ZNF43	83	1.82787	blue	dashed
OR10R2	84	1.0702	0.544	1.842	grey50		PRAMEF7	84	1.93588	grey50	longdash		PRAMEF7	84	1.89404	blue	dashed
PRR25	85	1.479	0.918	1.925	grey50		TBL1Y	85	1.96079	grey50	longdash		TBL1Y	85	1.94602	blue	dashed

## Sheet: Figure_2b
dots & error bars							grey longdash line						blue dashed line						grey dotted line
label	x	y	ymin	ymax	colour		label	x	y	colour	linetype		label	x	y	colour	linetype		yintercept	colour	linetype
SMARCA4	1	0.011662	0.003	0.055	#ef5675		SMARCA4	1	0.0798274	grey50	longdash		SMARCA4	1	0.0652281	blue	dashed		0.35	grey50	dotted
CREBBP	2	0.025349	0.011	0.066	#ef5675		CREBBP	2	0.12104	grey50	longdash		CREBBP	2	0.0976842	blue	dashed
TSC2	3	0.023406	0.009	0.074	#ef5675		TSC2	3	0.149683	grey50	longdash		TSC2	3	0.118472	blue	dashed
PTCH1	4	0.015809	0.005	0.075	#ef5675		PTCH1	4	0.173826	grey50	longdash		PTCH1	4	0.135019	blue	dashed
TRIM28	5	0	0	0.082	#ef5675		TRIM28	5	0.194074	grey50	longdash		TRIM28	5	0.152368	blue	dashed
NF2	6	0	0	0.086	#ef5675		NF2	6	0.214756	grey50	longdash		NF2	6	0.167169	blue	dashed
NSD1	7	0.045197	0.023	0.095	#ef5675		NSD1	7	0.232524	grey50	longdash		NSD1	7	0.179824	blue	dashed
SETBP1	8	0.023109	0.007	0.11	#ef5675		SETBP1	8	0.250613	grey50	longdash		SETBP1	8	0.190446	blue	dashed
SUFU	9	0	0	0.111	#ef5675		SUFU	9	0.268384	grey50	longdash		SUFU	9	0.202558	blue	dashed
PIK3CA	10	0.045187	0.02	0.117	#003f5c		PIK3CA	10	0.28629	grey50	longdash		PIK3CA	10	0.214552	blue	dashed
TSC1	11	0.037521	0.014	0.118	#ef5675		TSC1	11	0.302601	grey50	longdash		TSC1	11	0.224519	blue	dashed
RET	12	0.039068	0.015	0.123	#003f5c		RET	12	0.318923	grey50	longdash		RET	12	0.237836	blue	dashed
RB1	13	0.048569	0.021	0.126	#ef5675		RB1	13	0.338263	grey50	longdash		RB1	13	0.251759	blue	dashed
CTR9	14	0.058954	0.028	0.135	#ef5675		CTR9	14	0.35748	grey50	longdash		CTR9	14	0.263509	blue	dashed
PTPN11	15	0.028439	0.009	0.135	#003f5c		PTPN11	15	0.37593	grey50	longdash		PTPN11	15	0.277828	blue	dashed
EZH2	16	0.046301	0.018	0.146	#ef5675		EZH2	16	0.393964	grey50	longdash		EZH2	16	0.289235	blue	dashed
WAS	17	0	0	0.149	#7a5195		WAS	17	0.412847	grey50	longdash		WAS	17	0.300433	blue	dashed
IKZF1	18	0	0	0.156	#ef5675		IKZF1	18	0.429138	grey50	longdash		IKZF1	18	0.310472	blue	dashed
APC	19	0.09718	0.06	0.161	#ef5675		APC	19	0.446373	grey50	longdash		APC	19	0.322453	blue	dashed
GPC3	20	0	0	0.162	#7a5195		GPC3	20	0.4653	grey50	longdash		GPC3	20	0.336732	blue	dashed
PAX5	21	0	0	0.165	#ef5675		PAX5	21	0.48364	grey50	longdash		PAX5	21	0.351113	blue	dashed
DICER1	22	0.091986	0.053	0.166	#ef5675		DICER1	22	0.503102	grey50	longdash		DICER1	22	0.365407	blue	dashed
MEN1	23	0.036021	0.012	0.171	#ef5675		MEN1	23	0.520539	grey50	longdash		MEN1	23	0.379228	blue	dashed
CDC73	24	0.072753	0.032	0.188	#ef5675		CDC73	24	0.538294	grey50	longdash		CDC73	24	0.393608	blue	dashed
SMARCE1	25	0.040213	0.013	0.191	#ef5675		SMARCE1	25	0.559243	grey50	longdash		SMARCE1	25	0.407982	blue	dashed
BRAF	26	0.099581	0.051	0.209	#003f5c		BRAF	26	0.580543	grey50	longdash		BRAF	26	0.420717	blue	dashed
SMARCB1	27	0.046352	0.015	0.22	#ef5675		SMARCB1	27	0.599906	grey50	longdash		SMARCB1	27	0.432946	blue	dashed
FBXW7	28	0.10134	0.049	0.232	#ef5675		FBXW7	28	0.621566	grey50	longdash		FBXW7	28	0.443893	blue	dashed
STK11	29	0.051631	0.017	0.245	#ef5675		STK11	29	0.641598	grey50	longdash		STK11	29	0.458407	blue	dashed
WT1	30	0.07854	0.031	0.247	#ef5675		WT1	30	0.660586	grey50	longdash		WT1	30	0.473056	blue	dashed
TRIP13	31	0.07948	0.031	0.25	#ef5675		TRIP13	31	0.681658	grey50	longdash		TRIP13	31	0.491873	blue	dashed
BAP1	32	0.12103	0.059	0.277	#ef5675		BAP1	32	0.699335	grey50	longdash		BAP1	32	0.508455	blue	dashed
REST	33	0.12488	0.061	0.286	#ef5675		REST	33	0.718736	grey50	longdash		REST	33	0.523949	blue	dashed
NF1	34	0.21503	0.161	0.29	#ef5675		NF1	34	0.737564	grey50	longdash		NF1	34	0.537679	blue	dashed
GATA2	35	0.061466	0.021	0.292	#ef5675		GATA2	35	0.756436	grey50	longdash		GATA2	35	0.554304	blue	dashed
ETV6	36	0.12288	0.055	0.318	#ef5675		ETV6	36	0.776903	grey50	longdash		ETV6	36	0.57375	blue	dashed
DIS3L2	37	0.18027	0.105	0.325	#ffa600		DIS3L2	37	0.796955	grey50	longdash		DIS3L2	37	0.592446	blue	dashed
CTLA4	38	0	0	0.334	#ef5675		CTLA4	38	0.816991	grey50	longdash		CTLA4	38	0.609764	blue	dashed
MSH2	39	0.19159	0.114	0.334	#ffa600		MSH2	39	0.835087	grey50	longdash		MSH2	39	0.628481	blue	dashed
PHOX2B	40	0	0	0.34	#ef5675		PHOX2B	40	0.854346	grey50	longdash		PHOX2B	40	0.642983	blue	dashed
CDH1	41	0.24645	0.148	0.43	#ef5675		CDH1	41	0.872256	grey50	longdash		CDH1	41	0.658451	blue	dashed
RUNX1	42	0.1915	0.093	0.438	#ef5675		RUNX1	42	0.891703	grey50	longdash		RUNX1	42	0.679351	blue	dashed
FAS	43	0.14007	0.056	0.441	#ef5675		FAS	43	0.911742	grey50	longdash		FAS	43	0.693625	blue	dashed
ALK	44	0.3206	0.233	0.448	#003f5c		ALK	44	0.929087	grey50	longdash		ALK	44	0.711111	blue	dashed
TP53	45	0.20476	0.1	0.469	#ef5675		TP53	45	0.94741	grey50	longdash		TP53	45	0.728696	blue	dashed
MSH6	46	0.33574	0.231	0.498	#ffa600		MSH6	46	0.966801	grey50	longdash		MSH6	46	0.744018	blue	dashed
CBL	47	0.32193	0.212	0.503	#ef5675		CBL	47	0.985518	grey50	longdash		CBL	47	0.763264	blue	dashed
PTEN	48	0.24093	0.125	0.507	#ef5675		PTEN	48	1.0028	grey50	longdash		PTEN	48	0.783655	blue	dashed
AIP	49	0.22636	0.11	0.518	#ef5675		AIP	49	1.02164	grey50	longdash		AIP	49	0.80193	blue	dashed
CDKN1C	50	0	0	0.529	#ef5675		CDKN1C	50	1.04241	grey50	longdash		CDKN1C	50	0.822018	blue	dashed
FH	51	0.27569	0.15	0.544	#ef5675		FH	51	1.06328	grey50	longdash		FH	51	0.838185	blue	dashed
MLH1	52	0.37325	0.249	0.575	#ffa600		MLH1	52	1.08211	grey50	longdash		MLH1	52	0.853946	blue	dashed
BUB1B	53	0.42031	0.309	0.58	#ffa600		BUB1B	53	1.10182	grey50	longdash		BUB1B	53	0.870085	blue	dashed
BRCA2	54	0.51305	0.417	0.635	#ffa600		BRCA2	54	1.12164	grey50	longdash		BRCA2	54	0.888347	blue	dashed
ABCB11	55	0.47291	0.354	0.638	#ffa600		ABCB11	55	1.14022	grey50	longdash		ABCB11	55	0.905946	blue	dashed
TRIM37	56	0.47064	0.349	0.642	#ffa600		TRIM37	56	1.16122	grey50	longdash		TRIM37	56	0.921491	blue	dashed
RIT1	57	0.28201	0.138	0.645	#003f5c		RIT1	57	1.18199	grey50	longdash		RIT1	57	0.937125	blue	dashed
ATM	58	0.60251	0.513	0.71	#ffa600		ATM	58	1.20424	grey50	longdash		ATM	58	0.956764	blue	dashed
ITK	59	0.48548	0.338	0.712	#ffa600		ITK	59	1.22764	grey50	longdash		ITK	59	0.974314	blue	dashed
SDHD	60	0.23221	0.094	0.731	#ef5675		SDHD	60	1.24974	grey50	longdash		SDHD	60	0.992789	blue	dashed
ELP1	61	0.57662	0.455	0.735	#ef5675		ELP1	61	1.27318	grey50	longdash		ELP1	61	1.01163	blue	dashed
BLM	62	0.56412	0.428	0.751	#ffa600		BLM	62	1.29561	grey50	longdash		BLM	62	1.03173	blue	dashed
SAMD9L	63	0.58289	0.439	0.783	#003f5c		SAMD9L	63	1.31986	grey50	longdash		SAMD9L	63	1.05523	blue	dashed
GPR161	64	0.45045	0.271	0.786	#ef5675		GPR161	64	1.34574	grey50	longdash		GPR161	64	1.07732	blue	dashed
LIG4	65	0.50443	0.327	0.802	#ffa600		LIG4	65	1.37221	grey50	longdash		LIG4	65	1.10104	blue	dashed
SDHB	66	0.47277	0.284	0.825	#ef5675		SDHB	66	1.40273	grey50	longdash		SDHB	66	1.12105	blue	dashed
HAVCR2	67	0.37463	0.184	0.857	#ffa600		HAVCR2	67	1.43284	grey50	longdash		HAVCR2	67	1.14664	blue	dashed
SDHA	68	0.59627	0.422	0.859	#ef5675		SDHA	68	1.46555	grey50	longdash		SDHA	68	1.16789	blue	dashed
CD27	69	0.43742	0.228	0.92	#ffa600		CD27	69	1.49648	grey50	longdash		CD27	69	1.19098	blue	dashed
HRAS	70	0.35846	0.162	0.926	#003f5c		HRAS	70	1.53097	grey50	longdash		HRAS	70	1.21864	blue	dashed
VHL	71	0.35884	0.162	0.927	#ef5675		VHL	71	1.56489	grey50	longdash		VHL	71	1.24387	blue	dashed
CDKN2A	72	0.20056	0.07	0.949	#ef5675		CDKN2A	72	1.59881	grey50	longdash		CDKN2A	72	1.27064	blue	dashed
SH2D1A	73	0.20282	0.071	0.959	#7a5195		SH2D1A	73	1.63186	grey50	longdash		SH2D1A	73	1.29395	blue	dashed
USB1	74	0.53209	0.302	0.999	#ffa600		USB1	74	1.66688	grey50	longdash		USB1	74	1.32668	blue	dashed
PALB2	75	0.75888	0.579	1.006	#ffa600		PALB2	75	1.69864	grey50	longdash		PALB2	75	1.36466	blue	dashed
NBN	76	0.74489	0.556	1.01	#ffa600		NBN	76	1.7322	grey50	longdash		NBN	76	1.40492	blue	dashed
CEBPA	77	0	0	1.177	#ef5675		CEBPA	77	1.76369	grey50	longdash		CEBPA	77	1.45145	blue	dashed
RECQL4	78	0.96466	0.774	1.21	#ffa600		RECQL4	78	1.79636	grey50	longdash		RECQL4	78	1.49975	blue	dashed
SBDS	79	0.67954	0.398	1.225	#ffa600		SBDS	79	1.82592	grey50	longdash		SBDS	79	1.55466	blue	dashed
SAMD9	80	0.9844	0.785	1.243	#003f5c		SAMD9	80	1.85202	grey50	longdash		SAMD9	80	1.61372	blue	dashed
SDHC	81	0.66948	0.38	1.256	#ef5675		SDHC	81	1.87438	grey50	longdash		SDHC	81	1.67685	blue	dashed
PMS2	82	0.97576	0.759	1.266	#ffa600		PMS2	82	1.89463	grey50	longdash		PMS2	82	1.74498	blue	dashed
FANCA	83	1.1525	0.976	1.366	#ffa600		FANCA	83	1.91571	grey50	longdash		FANCA	83	1.82787	blue	dashed
CD70	84	0.78799	0.351	1.746	#ffa600		CD70	84	1.93588	grey50	longdash		CD70	84	1.89404	blue	dashed
RMRP	85				#ffa600		RMRP	85	1.96079	grey50	longdash		RMRP	85	1.94602	blue	dashed

## Sheet: Figure_2c
dots & error bars								grey longdash line							blue dashed line							grey dotted line
label	PANEL	x	y	ymin	ymax	colour		label	PANEL	x	y	colour	linetype		label	PANEL	x	y	colour	linetype		yintercept	colour	linetype
SMARCA4	1	1	0.011662	0.003	0.055	#ef5675		SMARCA4	1	1	0.0956403	grey50	longdash		SMARCA4	1	1	0.0767812	blue	dashed		0.35	grey50	dotted
CREBBP	1	2	0.025349	0.011	0.066	#ef5675		CREBBP	1	2	0.151606	grey50	longdash		CREBBP	1	2	0.119158	blue	dashed		0.35	grey50	dotted
TSC2	1	3	0.023406	0.009	0.074	#ef5675		TSC2	1	3	0.189533	grey50	longdash		TSC2	1	3	0.148315	blue	dashed		0.35	grey50	dotted
PTCH1	1	4	0.015809	0.005	0.075	#ef5675		PTCH1	1	4	0.22285	grey50	longdash		PTCH1	1	4	0.172415	blue	dashed		0.35	grey50	dotted
TRIM28	1	5	0	0	0.082	#ef5675		TRIM28	1	5	0.253813	grey50	longdash		TRIM28	1	5	0.192287	blue	dashed
NF2	1	6	0	0	0.086	#ef5675		NF2	1	6	0.283741	grey50	longdash		NF2	1	6	0.213258	blue	dashed
NSD1	1	7	0.045197	0.023	0.095	#ef5675		NSD1	1	7	0.311584	grey50	longdash		NSD1	1	7	0.232424	blue	dashed
SETBP1	1	8	0.023109	0.007	0.11	#ef5675		SETBP1	1	8	0.343094	grey50	longdash		SETBP1	1	8	0.255056	blue	dashed
SUFU	1	9	0	0	0.111	#ef5675		SUFU	1	9	0.374713	grey50	longdash		SUFU	1	9	0.277	blue	dashed
TSC1	1	10	0.037521	0.014	0.118	#ef5675		TSC1	1	10	0.406068	grey50	longdash		TSC1	1	10	0.297352	blue	dashed
RB1	1	11	0.048569	0.021	0.126	#ef5675		RB1	1	11	0.435242	grey50	longdash		RB1	1	11	0.314681	blue	dashed
CTR9	1	12	0.058954	0.028	0.135	#ef5675		CTR9	1	12	0.465916	grey50	longdash		CTR9	1	12	0.33783	blue	dashed
EZH2	1	13	0.046301	0.018	0.146	#ef5675		EZH2	1	13	0.498365	grey50	longdash		EZH2	1	13	0.361924	blue	dashed
IKZF1	1	14	0	0	0.156	#ef5675		IKZF1	1	14	0.52857	grey50	longdash		IKZF1	1	14	0.385626	blue	dashed
APC	1	15	0.09718	0.06	0.161	#ef5675		APC	1	15	0.562448	grey50	longdash		APC	1	15	0.410092	blue	dashed
PAX5	1	16	0	0	0.165	#ef5675		PAX5	1	16	0.59716	grey50	longdash		PAX5	1	16	0.430874	blue	dashed
DICER1	1	17	0.091986	0.053	0.166	#ef5675		DICER1	1	17	0.633113	grey50	longdash		DICER1	1	17	0.451979	blue	dashed
MEN1	1	18	0.036021	0.012	0.171	#ef5675		MEN1	1	18	0.666328	grey50	longdash		MEN1	1	18	0.478674	blue	dashed
CDC73	1	19	0.072753	0.032	0.188	#ef5675		CDC73	1	19	0.698901	grey50	longdash		CDC73	1	19	0.508185	blue	dashed
SMARCE1	1	20	0.040213	0.013	0.191	#ef5675		SMARCE1	1	20	0.730978	grey50	longdash		SMARCE1	1	20	0.532389	blue	dashed
SMARCB1	1	21	0.046352	0.015	0.22	#ef5675		SMARCB1	1	21	0.763416	grey50	longdash		SMARCB1	1	21	0.560565	blue	dashed
FBXW7	1	22	0.10134	0.049	0.232	#ef5675		FBXW7	1	22	0.797139	grey50	longdash		FBXW7	1	22	0.593537	blue	dashed
STK11	1	23	0.051631	0.017	0.245	#ef5675		STK11	1	23	0.830075	grey50	longdash		STK11	1	23	0.624295	blue	dashed
WT1	1	24	0.07854	0.031	0.247	#ef5675		WT1	1	24	0.861625	grey50	longdash		WT1	1	24	0.649648	blue	dashed
TRIP13	1	25	0.07948	0.031	0.25	#ef5675		TRIP13	1	25	0.894427	grey50	longdash		TRIP13	1	25	0.680819	blue	dashed
BAP1	1	26	0.12103	0.059	0.277	#ef5675		BAP1	1	26	0.926454	grey50	longdash		BAP1	1	26	0.708043	blue	dashed
REST	1	27	0.12488	0.061	0.286	#ef5675		REST	1	27	0.957714	grey50	longdash		REST	1	27	0.736772	blue	dashed
NF1	1	28	0.21503	0.161	0.29	#ef5675		NF1	1	28	0.989565	grey50	longdash		NF1	1	28	0.768625	blue	dashed
GATA2	1	29	0.061466	0.021	0.292	#ef5675		GATA2	1	29	1.02062	grey50	longdash		GATA2	1	29	0.801766	blue	dashed
ETV6	1	30	0.12288	0.055	0.318	#ef5675		ETV6	1	30	1.0555	grey50	longdash		ETV6	1	30	0.83263	blue	dashed
CTLA4	1	31	0	0	0.334	#ef5675		CTLA4	1	31	1.0888	grey50	longdash		CTLA4	1	31	0.858793	blue	dashed
PHOX2B	1	32	0	0	0.34	#ef5675		PHOX2B	1	32	1.12166	grey50	longdash		PHOX2B	1	32	0.888753	blue	dashed
CDH1	1	33	0.24645	0.148	0.43	#ef5675		CDH1	1	33	1.15621	grey50	longdash		CDH1	1	33	0.918011	blue	dashed
RUNX1	1	34	0.1915	0.093	0.438	#ef5675		RUNX1	1	34	1.19198	grey50	longdash		RUNX1	1	34	0.945451	blue	dashed
FAS	1	35	0.14007	0.056	0.441	#ef5675		FAS	1	35	1.23075	grey50	longdash		FAS	1	35	0.976645	blue	dashed
TP53	1	36	0.20476	0.1	0.469	#ef5675		TP53	1	36	1.2697	grey50	longdash		TP53	1	36	1.00891	blue	dashed
CBL	1	37	0.32193	0.212	0.503	#ef5675		CBL	1	37	1.30925	grey50	longdash		CBL	1	37	1.0442	blue	dashed
PTEN	1	38	0.24093	0.125	0.507	#ef5675		PTEN	1	38	1.35223	grey50	longdash		PTEN	1	38	1.08347	blue	dashed
AIP	1	39	0.22636	0.11	0.518	#ef5675		AIP	1	39	1.40129	grey50	longdash		AIP	1	39	1.121	blue	dashed
CDKN1C	1	40	0	0	0.529	#ef5675		CDKN1C	1	40	1.45465	grey50	longdash		CDKN1C	1	40	1.16038	blue	dashed
FH	1	41	0.27569	0.15	0.544	#ef5675		FH	1	41	1.5084	grey50	longdash		FH	1	41	1.20122	blue	dashed
SDHD	1	42	0.23221	0.094	0.731	#ef5675		SDHD	1	42	1.56625	grey50	longdash		SDHD	1	42	1.24527	blue	dashed
ELP1	1	43	0.57662	0.455	0.735	#ef5675		ELP1	1	43	1.62337	grey50	longdash		ELP1	1	43	1.28895	blue	dashed
GPR161	1	44	0.45045	0.271	0.786	#ef5675		GPR161	1	44	1.68074	grey50	longdash		GPR161	1	44	1.34391	blue	dashed
SDHB	1	45	0.47277	0.284	0.825	#ef5675		SDHB	1	45	1.73614	grey50	longdash		SDHB	1	45	1.41109	blue	dashed
SDHA	1	46	0.59627	0.422	0.859	#ef5675		SDHA	1	46	1.79108	grey50	longdash		SDHA	1	46	1.49348	blue	dashed
VHL	1	47	0.35884	0.162	0.927	#ef5675		VHL	1	47	1.84004	grey50	longdash		VHL	1	47	1.58663	blue	dashed
CDKN2A	1	48	0.20056	0.07	0.949	#ef5675		CDKN2A	1	48	1.87899	grey50	longdash		CDKN2A	1	48	1.69402	blue	dashed
CEBPA	1	49	0	0	1.177	#ef5675		CEBPA	1	49	1.91436	grey50	longdash		CEBPA	1	49	1.82195	blue	dashed
SDHC	1	50	0.66948	0.38	1.256	#ef5675		SDHC	1	50	1.95115	grey50	longdash		SDHC	1	50	1.92782	blue	dashed
WAS	2	1	0	0	0.149	#7a5195		WAS	2	1	0.367746	grey50	longdash		WAS	2	1	0.270617	blue	dashed
GPC3	2	2	0	0	0.162	#7a5195		GPC3	2	2	0.910286	grey50	longdash		GPC3	2	2	0.696208	blue	dashed
SH2D1A	2	3	0.20282	0.071	0.959	#7a5195		SH2D1A	2	3	1.57875	grey50	longdash		SH2D1A	2	3	1.32311	blue	dashed
PIK3CA	3	1	0.045187	0.02	0.117	#003f5c		PIK3CA	3	1	0.192037	grey50	longdash		PIK3CA	3	1	0.148056	blue	dashed
RET	3	2	0.039068	0.015	0.123	#003f5c		RET	3	2	0.369325	grey50	longdash		RET	3	2	0.271185	blue	dashed
PTPN11	3	3	0.028439	0.009	0.135	#003f5c		PTPN11	3	3	0.543532	grey50	longdash		PTPN11	3	3	0.393554	blue	dashed
BRAF	3	4	0.099581	0.051	0.209	#003f5c		BRAF	3	4	0.729546	grey50	longdash		BRAF	3	4	0.532788	blue	dashed
ALK	3	5	0.3206	0.233	0.448	#003f5c		ALK	3	5	0.910367	grey50	longdash		ALK	3	5	0.694112	blue	dashed
RIT1	3	6	0.28201	0.138	0.645	#003f5c		RIT1	3	6	1.09128	grey50	longdash		RIT1	3	6	0.86109	blue	dashed
SAMD9L	3	7	0.58289	0.439	0.783	#003f5c		SAMD9L	3	7	1.29686	grey50	longdash		SAMD9L	3	7	1.03371	blue	dashed
HRAS	3	8	0.35846	0.162	0.926	#003f5c		HRAS	3	8	1.57636	grey50	longdash		HRAS	3	8	1.25713	blue	dashed
SAMD9	3	9	0.9844	0.785	1.243	#003f5c		SAMD9	3	9	1.86266	grey50	longdash		SAMD9	3	9	1.67819	blue	dashed
DIS3L2	4	1	0.18027	0.105	0.325	#ffa600		DIS3L2	4	1	0.126898	grey50	longdash		DIS3L2	4	1	0.100665	blue	dashed
MSH2	4	2	0.19159	0.114	0.334	#ffa600		MSH2	4	2	0.214816	grey50	longdash		MSH2	4	2	0.166267	blue	dashed
MSH6	4	3	0.33574	0.231	0.498	#ffa600		MSH6	4	3	0.281319	grey50	longdash		MSH6	4	3	0.211124	blue	dashed
MLH1	4	4	0.37325	0.249	0.575	#ffa600		MLH1	4	4	0.346	grey50	longdash		MLH1	4	4	0.257457	blue	dashed
BUB1B	4	5	0.42031	0.309	0.58	#ffa600		BUB1B	4	5	0.41364	grey50	longdash		BUB1B	4	5	0.30127	blue	dashed
BRCA2	4	6	0.51305	0.417	0.635	#ffa600		BRCA2	4	6	0.480848	grey50	longdash		BRCA2	4	6	0.348642	blue	dashed
ABCB11	4	7	0.47291	0.354	0.638	#ffa600		ABCB11	4	7	0.549825	grey50	longdash		ABCB11	4	7	0.400673	blue	dashed
TRIM37	4	8	0.47064	0.349	0.642	#ffa600		TRIM37	4	8	0.625169	grey50	longdash		TRIM37	4	8	0.448433	blue	dashed
ATM	4	9	0.60251	0.513	0.71	#ffa600		ATM	4	9	0.698348	grey50	longdash		ATM	4	9	0.507219	blue	dashed
ITK	4	10	0.48548	0.338	0.712	#ffa600		ITK	4	10	0.769094	grey50	longdash		ITK	4	10	0.567026	blue	dashed
BLM	4	11	0.56412	0.428	0.751	#ffa600		BLM	4	11	0.840595	grey50	longdash		BLM	4	11	0.631414	blue	dashed
LIG4	4	12	0.50443	0.327	0.802	#ffa600		LIG4	4	12	0.910177	grey50	longdash		LIG4	4	12	0.69402	blue	dashed
HAVCR2	4	13	0.37463	0.184	0.857	#ffa600		HAVCR2	4	13	0.978959	grey50	longdash		HAVCR2	4	13	0.758351	blue	dashed
CD27	4	14	0.43742	0.228	0.92	#ffa600		CD27	4	14	1.05014	grey50	longdash		CD27	4	14	0.827422	blue	dashed
USB1	4	15	0.53209	0.302	0.999	#ffa600		USB1	4	15	1.12255	grey50	longdash		USB1	4	15	0.889542	blue	dashed
PALB2	4	16	0.75888	0.579	1.006	#ffa600		PALB2	4	16	1.20008	grey50	longdash		PALB2	4	16	0.951663	blue	dashed
NBN	4	17	0.74489	0.556	1.01	#ffa600		NBN	4	17	1.28448	grey50	longdash		NBN	4	17	1.02242	blue	dashed
RECQL4	4	18	0.96466	0.774	1.21	#ffa600		RECQL4	4	18	1.37909	grey50	longdash		RECQL4	4	18	1.10424	blue	dashed
SBDS	4	19	0.67954	0.398	1.225	#ffa600		SBDS	4	19	1.49272	grey50	longdash		SBDS	4	19	1.19024	blue	dashed
PMS2	4	20	0.97576	0.759	1.266	#ffa600		PMS2	4	20	1.618	grey50	longdash		PMS2	4	20	1.2861	blue	dashed
FANCA	4	21	1.1525	0.976	1.366	#ffa600		FANCA	4	21	1.74025	grey50	longdash		FANCA	4	21	1.41938	blue	dashed
CD70	4	22	0.78799	0.351	1.746	#ffa600		CD70	4	22	1.84907	grey50	longdash		CD70	4	22	1.61419	blue	dashed
RMRP	4	23				#ffa600		RMRP	4	23	1.92963	grey50	longdash		RMRP	4	23	1.865	blue	dashed

## Sheet: Figure_2b_c
x-axis				y-axis
			fill color	dot	lower error bar	upper error bar	order of means	grey long-dashed line	blue dashed line
gene	transcript	canonical	ADDED: LoF vs GoF	oe_lof	oe_lof_lower	oe_lof_upper	plot_bin_mean_order	mean_plot_bin_upper	mean_plot_bin_upper_sizematched
SMARCA4	ENST00000429416	TRUE	AD (LoF)	0.011662	0.003	0.055	1	0.0798274	0.0652281
CREBBP	ENST00000262367	TRUE	AD (LoF)	0.025349	0.011	0.066	2	0.12104	0.0976842
TSC2	ENST00000219476	TRUE	AD (LoF)	0.023406	0.009	0.074	3	0.149683	0.118472
PTCH1	ENST00000331920	TRUE	AD (LoF)	0.015809	0.005	0.075	4	0.173826	0.135019
TRIM28	ENST00000253024	TRUE	AD (LoF)	0	0	0.082	5	0.194074	0.152368
NF2	ENST00000338641	TRUE	AD (LoF)	0	0	0.086	6	0.214756	0.167169
NSD1	ENST00000439151	TRUE	AD (LoF)	0.045197	0.023	0.095	7	0.232524	0.179824
SETBP1	ENST00000282030	TRUE	AD (LoF)	0.023109	0.007	0.11	8	0.250613	0.190446
SUFU	ENST00000369902	TRUE	AD (LoF)	0	0	0.111	9	0.268384	0.202558
PIK3CA	ENST00000263967	TRUE	AD (GoF)	0.045187	0.02	0.117	10	0.28629	0.214552
TSC1	ENST00000298552	TRUE	AD (LoF)	0.037521	0.014	0.118	11	0.302601	0.224519
RET	ENST00000355710	TRUE	AD (GoF)	0.039068	0.015	0.123	12	0.318923	0.237836
RB1	ENST00000267163	TRUE	AD (LoF)	0.048569	0.021	0.126	13	0.338263	0.251759
CTR9	ENST00000361367	TRUE	AD (LoF)	0.058954	0.028	0.135	14	0.35748	0.263509
PTPN11	ENST00000351677	TRUE	AD (GoF)	0.028439	0.009	0.135	15	0.37593	0.277828
EZH2	ENST00000320356	TRUE	AD (LoF)	0.046301	0.018	0.146	16	0.393964	0.289235
WAS	ENST00000376701	TRUE	XLR	0	0	0.149	17	0.412847	0.300433
IKZF1	ENST00000439701	TRUE	AD (LoF)	0	0	0.156	18	0.429138	0.310472
APC	ENST00000457016	TRUE	AD (LoF)	0.09718	0.06	0.161	19	0.446373	0.322453
GPC3	ENST00000394299	TRUE	XLR	0	0	0.162	20	0.4653	0.336732
PAX5	ENST00000358127	TRUE	AD (LoF)	0	0	0.165	21	0.48364	0.351113
DICER1	ENST00000526495	TRUE	AD (LoF)	0.091986	0.053	0.166	22	0.503102	0.365407
MEN1	ENST00000337652	TRUE	AD (LoF)	0.036021	0.012	0.171	23	0.520539	0.379228
CDC73	ENST00000367435	TRUE	AD (LoF)	0.072753	0.032	0.188	24	0.538294	0.393608
SMARCE1	ENST00000348513	TRUE	AD (LoF)	0.040213	0.013	0.191	25	0.559243	0.407982
BRAF	ENST00000288602	TRUE	AD (GoF)	0.099581	0.051	0.209	26	0.580543	0.420717
SMARCB1	ENST00000263121	TRUE	AD (LoF)	0.046352	0.015	0.22	27	0.599906	0.432946
FBXW7	ENST00000281708	TRUE	AD (LoF)	0.10134	0.049	0.232	28	0.621566	0.443893
STK11	ENST00000326873	TRUE	AD (LoF)	0.051631	0.017	0.245	29	0.641598	0.458407
WT1	ENST00000332351	TRUE	AD (LoF)	0.07854	0.031	0.247	30	0.660586	0.473056
TRIP13	ENST00000166345	TRUE	AD (LoF)	0.07948	0.031	0.25	31	0.681658	0.491873
BAP1	ENST00000460680	TRUE	AD (LoF)	0.12103	0.059	0.277	32	0.699335	0.508455
REST	ENST00000309042	TRUE	AD (LoF)	0.12488	0.061	0.286	33	0.718736	0.523949
NF1	ENST00000358273	TRUE	AD (LoF)	0.21503	0.161	0.29	34	0.737564	0.537679
GATA2	ENST00000341105	TRUE	AD (LoF)	0.061466	0.021	0.292	35	0.756436	0.554304
ETV6	ENST00000396373	TRUE	AD (LoF)	0.12288	0.055	0.318	36	0.776903	0.57375
DIS3L2	ENST00000325385	TRUE	AR	0.18027	0.105	0.325	37	0.796955	0.592446
CTLA4	ENST00000302823	TRUE	AD (LoF)	0	0	0.334	38	0.816991	0.609764
MSH2	ENST00000233146	TRUE	AR	0.19159	0.114	0.334	39	0.835087	0.628481
PHOX2B	ENST00000226382	TRUE	AD (LoF)	0	0	0.34	40	0.854346	0.642983
CDH1	ENST00000261769	TRUE	AD (LoF)	0.24645	0.148	0.43	41	0.872256	0.658451
RUNX1	ENST00000300305	TRUE	AD (LoF)	0.1915	0.093	0.438	42	0.891703	0.679351
FAS	ENST00000355740	TRUE	AD (LoF)	0.14007	0.056	0.441	43	0.911742	0.693625
ALK	ENST00000389048	TRUE	AD (GoF)	0.3206	0.233	0.448	44	0.929087	0.711111
TP53	ENST00000269305	TRUE	AD (LoF)	0.20476	0.1	0.469	45	0.94741	0.728696
MSH6	ENST00000234420	TRUE	AR	0.33574	0.231	0.498	46	0.966801	0.744018
CBL	ENST00000264033	TRUE	AD (LoF)	0.32193	0.212	0.503	47	0.985518	0.763264
PTEN	ENST00000371953	TRUE	AD (LoF)	0.24093	0.125	0.507	48	1.0028	0.783655
AIP	ENST00000279146	TRUE	AD (LoF)	0.22636	0.11	0.518	49	1.02164	0.80193
CDKN1C	ENST00000414822	TRUE	AD (LoF)	0	0	0.529	50	1.04241	0.822018
FH	ENST00000366560	TRUE	AD (LoF)	0.27569	0.15	0.544	51	1.06328	0.838185
MLH1	ENST00000231790	TRUE	AR	0.37325	0.249	0.575	52	1.08211	0.853946
BUB1B	ENST00000287598	TRUE	AR	0.42031	0.309	0.58	53	1.10182	0.870085
BRCA2	ENST00000544455	TRUE	AR	0.51305	0.417	0.635	54	1.12164	0.888347
ABCB11	ENST00000263817	TRUE	AR	0.47291	0.354	0.638	55	1.14022	0.905946
TRIM37	ENST00000262294	TRUE	AR	0.47064	0.349	0.642	56	1.16122	0.921491
RIT1	ENST00000368322	TRUE	AD (GoF)	0.28201	0.138	0.645	57	1.18199	0.937125
ATM	ENST00000278616	TRUE	AR	0.60251	0.513	0.71	58	1.20424	0.956764
ITK	ENST00000422843	TRUE	AR	0.48548	0.338	0.712	59	1.22764	0.974314
SDHD	ENST00000375549	TRUE	AD (LoF)	0.23221	0.094	0.731	60	1.24974	0.992789
ELP1	ENST00000374647	TRUE	AD (LoF)	0.57662	0.455	0.735	61	1.27318	1.01163
BLM	ENST00000355112	TRUE	AR	0.56412	0.428	0.751	62	1.29561	1.03173
SAMD9L	ENST00000318238	TRUE	AD (GoF)	0.58289	0.439	0.783	63	1.31986	1.05523
GPR161	ENST00000537209	TRUE	AD (LoF)	0.45045	0.271	0.786	64	1.34574	1.07732
LIG4	ENST00000356922	TRUE	AR	0.50443	0.327	0.802	65	1.37221	1.10104
SDHB	ENST00000375499	TRUE	AD (LoF)	0.47277	0.284	0.825	66	1.40273	1.12105
HAVCR2	ENST00000307851	TRUE	AR	0.37463	0.184	0.857	67	1.43284	1.14664
SDHA	ENST00000264932	TRUE	AD (LoF)	0.59627	0.422	0.859	68	1.46555	1.16789
CD27	ENST00000266557	TRUE	AR	0.43742	0.228	0.92	69	1.49648	1.19098
HRAS	ENST00000451590	TRUE	AD (GoF)	0.35846	0.162	0.926	70	1.53097	1.21864
VHL	ENST00000256474	TRUE	AD (LoF)	0.35884	0.162	0.927	71	1.56489	1.24387
CDKN2A	ENST00000498124	TRUE	AD (LoF)	0.20056	0.07	0.949	72	1.59881	1.27064
SH2D1A	ENST00000371139	TRUE	XLR	0.20282	0.071	0.959	73	1.63186	1.29395
USB1	ENST00000219281	TRUE	AR	0.53209	0.302	0.999	74	1.66688	1.32668
PALB2	ENST00000261584	TRUE	AR	0.75888	0.579	1.006	75	1.69864	1.36466
NBN	ENST00000265433	TRUE	AR	0.74489	0.556	1.01	76	1.7322	1.40492
CEBPA	ENST00000498907	TRUE	AD (LoF)	0	0	1.177	77	1.76369	1.45145
RECQL4	ENST00000428558	TRUE	AR	0.96466	0.774	1.21	78	1.79636	1.49975
SBDS	ENST00000246868	TRUE	AR	0.67954	0.398	1.225	79	1.82592	1.55466
SAMD9	ENST00000379958	TRUE	AD (GoF)	0.9844	0.785	1.243	80	1.85202	1.61372
SDHC	ENST00000367975	TRUE	AD (LoF)	0.66948	0.38	1.256	81	1.87438	1.67685
PMS2	ENST00000265849	TRUE	AR	0.97576	0.759	1.266	82	1.89463	1.74498
FANCA	ENST00000389301	TRUE	AR	1.1525	0.976	1.366	83	1.91571	1.82787
CD70	ENST00000245903	TRUE	AR	0.78799	0.351	1.746	84	1.93588	1.89404
RMRP			AR				85	1.96079	1.94602

## Sheet: Figure_2d
Statistical test (Mann-Whitney U) metrics
group	allelic	comparison	n_genes	n_genes_comparison	mean_LOEUF	mean_LOEUF_comparison	p_value
childhood cancer risk genes	AD(LoF)/XLR	all genes	53	19102	0.371736	0.953424	7.90869e-17
childhood cancer risk genes	AD(LoF)/XLR	size-matched genes	53	4680	0.371736	0.763044	4.7249e-11
childhood cancer risk genes	AR	all genes	22	19133	0.854864	0.951926	0.506667
voksen	AD(LoF)/XLR	all genes	45	19110	0.701556	0.952404	0.00096986
voksen	AR	all genes	26	19129	0.961192	0.951802	0.656031
colored histogram (size-matched, bins = 50)							transparent histogram (all genes, bins = 50)
bin	xmin	xmax	count	y	fill		bin	xmin	xmax	count	y	fill
1		0.358163	0	0	#FC903C		1		0.358163	0	0	black
2	0.358163	0.376531	1	0.30103	#FB8D3F		2	0.358163	0.376531	0	0	black
3	0.376531	0.394898	0	0	#FB8B43		3	0.376531	0.394898	0	0	black
4	0.394898	0.413265	0	0	#FA8846		4	0.394898	0.413265	0	0	black
5	0.413265	0.431633	0	0	#FA864A		5	0.413265	0.431633	0	0	black
6	0.431633	0.45	0	0	#F9834D		6	0.431633	0.45	0	0	black
7	0.45	0.468367	0	0	#F98050		7	0.45	0.468367	0	0	black
8	0.468367	0.486735	0	0	#F87D53		8	0.468367	0.486735	0	0	black
9	0.486735	0.505102	0	0	#F87B56		9	0.486735	0.505102	0	0	black
10	0.505102	0.523469	0	0	#F77858		10	0.505102	0.523469	0	0	black
11	0.523469	0.541837	3	0.60206	#F6755B		11	0.523469	0.541837	0	0	black
12	0.541837	0.560204	17	1.25527	#F6725E		12	0.541837	0.560204	0	0	black
13	0.560204	0.578571	56	1.75587	#F56F61		13	0.560204	0.578571	0	0	black
14	0.578571	0.596939	292	2.46687	#F46C63		14	0.578571	0.596939	0	0	black
15	0.596939	0.615306	1035	3.01536	#F46966		15	0.596939	0.615306	0	0	black
16	0.615306	0.633673	3234	3.50987	#F36668		16	0.615306	0.633673	0	0	black
17	0.633673	0.652041	8605	3.9348	#F2636B		17	0.633673	0.652041	1	0.30103	black
18	0.652041	0.670408	19420	4.28827	#F2606D		18	0.652041	0.670408	1	0.30103	black
19	0.670408	0.688776	38150	4.58151	#F15D70		19	0.670408	0.688776	1	0.30103	black
20	0.688776	0.707143	65111	4.81366	#F05A72		20	0.688776	0.707143	4	0.69897	black
21	0.707143	0.72551	96752	4.98566	#EF5775		21	0.707143	0.72551	15	1.20412	black
22	0.72551	0.743878	124300	5.09447	#E95674		22	0.72551	0.743878	77	1.89209	black
23	0.743878	0.762245	141481	5.1507	#E25673		23	0.743878	0.762245	263	2.4216	black
24	0.762245	0.780612	139883	5.14577	#DB5673		24	0.762245	0.780612	843	2.92634	black
25	0.780612	0.79898	122606	5.08852	#D45672		25	0.780612	0.79898	2160	3.33465	black
26	0.79898	0.817347	95497	4.97999	#CD5671		26	0.79898	0.817347	5397	3.73223	black
27	0.817347	0.835714	65203	4.81427	#C65570		27	0.817347	0.835714	11674	4.06726	black
28	0.835714	0.854082	39115	4.59235	#BF556F		28	0.835714	0.854082	22984	4.36144	black
29	0.854082	0.872449	21695	4.33638	#B8556E		29	0.854082	0.872449	39166	4.59292	black
30	0.872449	0.890816	10602	4.02543	#B1546D		30	0.872449	0.890816	61168	4.78653	black
31	0.890816	0.909184	4395	3.64306	#AA546D		31	0.890816	0.909184	85622	4.93259	black
32	0.909184	0.927551	1709	3.233	#A3536C		32	0.909184	0.927551	108180	5.03415	black
33	0.927551	0.945918	597	2.7767	#9C526B		33	0.927551	0.945918	123321	5.09104	black
34	0.945918	0.964286	171	2.23553	#95526A		34	0.945918	0.964286	126930	5.10357	black
35	0.964286	0.982653	53	1.73239	#8E5169		35	0.964286	0.982653	117498	5.07003	black
36	0.982653	1.00102	16	1.23045	#875068		36	0.982653	1.00102	98833	4.99491	black
37	1.00102	1.01939	2	0.477121	#804F67		37	1.00102	1.01939	75509	4.878	black
38	1.01939	1.03776	1	0.30103	#794E67		38	1.01939	1.03776	52689	4.72173	black
39	1.03776	1.05612	0	0	#724D66		39	1.03776	1.05612	32668	4.51414	black
40	1.05612	1.07449	0	0	#6A4C65		40	1.05612	1.07449	18259	4.2615	black
41	1.07449	1.09286	0	0	#634B64		41	1.07449	1.09286	9562	3.98059	black
42	1.09286	1.11122	0	0	#5B4A63		42	1.09286	1.11122	4247	3.62818	black
43	1.11122	1.12959	0	0	#544962		43	1.11122	1.12959	1869	3.27184	black
44	1.12959	1.14796	0	0	#4C4761		44	1.12959	1.14796	729	2.86332	black
45	1.14796	1.16633	0	0	#434660		45	1.14796	1.16633	235	2.37291	black
46	1.16633	1.18469	0	0	#3B4560		46	1.16633	1.18469	73	1.86923	black
47	1.18469	1.20306	0	0	#31435F		47	1.18469	1.20306	18	1.27875	black
48	1.20306	1.22143	0	0	#26425E		48	1.20306	1.22143	4	0.69897	black
49	1.22143	1.2398	0	0	#18415D		49	1.22143	1.2398	0	0	black
50	1.2398		0	0	#003F5C		50	1.2398		0	0	black

## Sheet: Figure_3a
gene	Inheritance_sankey	lof_constrained_evidence	ADDED: non_cancer_phenotype	ADDED: LoF vs GoF
ABCB11	C: Autosomal recessive	D: Not constrained	A: Severe	AR
AIP	A: Autosomal dominant	B: Likely constrained	B: Moderate	AD (LoF)
ALK	A: Autosomal dominant	B: Likely constrained	D: None	AD (GoF)
APC	A: Autosomal dominant	A: Constrained	D: None	AD (LoF)
ATM	C: Autosomal recessive	D: Not constrained	A: Severe	AR
BAP1	A: Autosomal dominant	A: Constrained	D: None	AD (LoF)
BLM	C: Autosomal recessive	D: Not constrained	B: Moderate	AR
CD27	C: Autosomal recessive	C: Likely not constrained	B: Moderate	AR
CD70	C: Autosomal recessive	D: Not constrained	B: Moderate	AR
CDC73	A: Autosomal dominant	A: Constrained	B: Moderate	AD (LoF)
CDH1	A: Autosomal dominant	B: Likely constrained	C: Discrete	AD (LoF)
CDKN1C	A: Autosomal dominant	B: Likely constrained	B: Moderate	AD (LoF)
CDKN2A	A: Autosomal dominant	B: Likely constrained	D: None	AD (LoF)
CEBPA	A: Autosomal dominant	B: Likely constrained	C: Discrete	AD (LoF)
CREBBP	A: Autosomal dominant	A: Constrained	A: Severe	AD (LoF)
CTR9	A: Autosomal dominant	A: Constrained	D: None	AD (LoF)
CTLA4	A: Autosomal dominant	A: Constrained	B: Moderate	AD (LoF)
DICER1	A: Autosomal dominant	A: Constrained	D: None	AD (LoF)
DIS3L2	C: Autosomal recessive	A: Constrained	B: Moderate	AR
ELP1	A: Autosomal dominant	D: Not constrained	D: None	AD (LoF)
ETV6	A: Autosomal dominant	A: Constrained	C: Discrete	AD (LoF)
EZH2	A: Autosomal dominant	A: Constrained	B: Moderate	AD (LoF)
FAS	A: Autosomal dominant	B: Likely constrained	C: Discrete	AD (LoF)
FBXW7	A: Autosomal dominant	A: Constrained	D: None	AD (LoF)
GATA2	A: Autosomal dominant	A: Constrained	C: Discrete	AD (LoF)
GPC3	B: X-linked recessive	A: Constrained	B: Moderate	XLR
GPR161	A: Autosomal dominant	C: Likely not constrained	D: None	AD (LoF)
HAVCR2	C: Autosomal recessive	C: Likely not constrained	D: None	AR
HRAS	A: Autosomal dominant	C: Likely not constrained	B: Moderate	AD (GoF)
IKZF1	A: Autosomal dominant	A: Constrained	B: Moderate	AD (LoF)
ITK	C: Autosomal recessive	C: Likely not constrained	C: Discrete	AR
LIG4	C: Autosomal recessive	C: Likely not constrained	D: None	AR
MEN1	A: Autosomal dominant	A: Constrained	B: Moderate	AD (LoF)
NBN	C: Autosomal recessive	D: Not constrained	A: Severe	AR
NF1	A: Autosomal dominant	A: Constrained	B: Moderate	AD (LoF)
NF2	A: Autosomal dominant	A: Constrained	B: Moderate	AD (LoF)
NSD1	A: Autosomal dominant	A: Constrained	B: Moderate	AD (LoF)
PAX5	A: Autosomal dominant	A: Constrained	D: None	AD (LoF)
PHOX2B	A: Autosomal dominant	A: Constrained	B: Moderate	AD (LoF)
PIK3CA	A: Autosomal dominant	A: Constrained	B: Moderate	AD (GoF)
PTEN	A: Autosomal dominant	B: Likely constrained	B: Moderate	AD (LoF)
RB1	A: Autosomal dominant	A: Constrained	D: None	AD (LoF)
RECQL4	C: Autosomal recessive	D: Not constrained	B: Moderate	AR
REST	A: Autosomal dominant	A: Constrained	D: None	AD (LoF)
RET	A: Autosomal dominant	A: Constrained	B: Moderate	AD (GoF)
RUNX1	A: Autosomal dominant	B: Likely constrained	C: Discrete	AD (LoF)
SAMD9	A: Autosomal dominant	D: Not constrained	D: None	AD (GoF)
SAMD9L	A: Autosomal dominant	D: Not constrained	D: None	AD (GoF)
SBDS	C: Autosomal recessive	D: Not constrained	A: Severe	AR
SETBP1	A: Autosomal dominant	A: Constrained	A: Severe	AD (LoF)
SH2D1A	B: X-linked recessive	B: Likely constrained	C: Discrete	XLR
SMARCA4	A: Autosomal dominant	A: Constrained	D: None	AD (LoF)
SMARCB1	A: Autosomal dominant	A: Constrained	D: None	AD (LoF)
SMARCE1	A: Autosomal dominant	A: Constrained	D: None	AD (LoF)
STK11	A: Autosomal dominant	A: Constrained	C: Discrete	AD (LoF)
TP53	A: Autosomal dominant	B: Likely constrained	D: None	AD (LoF)
TRIM28	A: Autosomal dominant	A: Constrained	D: None	AD (LoF)
TRIM37	C: Autosomal recessive	C: Likely not constrained	D: None	AR
TSC1	A: Autosomal dominant	A: Constrained	B: Moderate	AD (LoF)
TSC2	A: Autosomal dominant	A: Constrained	B: Moderate	AD (LoF)
USB1	C: Autosomal recessive	C: Likely not constrained	B: Moderate	AR
WAS	B: X-linked recessive	A: Constrained	B: Moderate	XLR
WT1	A: Autosomal dominant	A: Constrained	C: Discrete	AD (LoF)
BRCA2	C: Autosomal recessive	D: Not constrained	B: Moderate	AR
FANCA	C: Autosomal recessive	D: Not constrained	B: Moderate	AR
PALB2	C: Autosomal recessive	D: Not constrained	B: Moderate	AR
PTCH1	A: Autosomal dominant	A: Constrained	B: Moderate	AD (LoF)
SUFU	A: Autosomal dominant	A: Constrained	B: Moderate	AD (LoF)
MLH1	C: Autosomal recessive	C: Likely not constrained	D: None	AR
MSH2	C: Autosomal recessive	A: Constrained	D: None	AR
MSH6	C: Autosomal recessive	B: Likely constrained	D: None	AR
PMS2	C: Autosomal recessive	D: Not constrained	D: None	AR
BUB1B	C: Autosomal recessive	C: Likely not constrained	A: Severe	AR
TRIP13	A: Autosomal dominant	A: Constrained	D: None	AD (LoF)
BRAF	A: Autosomal dominant	A: Constrained	B: Moderate	AD (GoF)
CBL	A: Autosomal dominant	B: Likely constrained	B: Moderate	AD (LoF)
PTPN11	A: Autosomal dominant	A: Constrained	B: Moderate	AD (GoF)
RIT1	A: Autosomal dominant	B: Likely constrained	B: Moderate	AD (GoF)
FH	A: Autosomal dominant	B: Likely constrained	C: Discrete	AD (LoF)
SDHA	A: Autosomal dominant	D: Not constrained	C: Discrete	AD (LoF)
SDHB	A: Autosomal dominant	C: Likely not constrained	C: Discrete	AD (LoF)
SDHC	A: Autosomal dominant	D: Not constrained	C: Discrete	AD (LoF)
SDHD	A: Autosomal dominant	B: Likely constrained	C: Discrete	AD (LoF)
VHL	A: Autosomal dominant	C: Likely not constrained	C: Discrete	AD (LoF)

## Sheet: Figure_3b
x-axis			y-axis
gene_set	constraint_group	gene_set	density
fill	PANEL	x	y
#003f5c	1	1	0.154
#ef5675	1	0.7	0.642
#7a5195	1	1.3	0.233
#003f5c	2	1	0.23
#ef5675	2	0.7	0.245
#7a5195	2	1.3	0.199
#003f5c	3	1	0.207
#ef5675	3	0.7	0.057
#7a5195	3	1.3	0.156
#003f5c	4	1	0.409
#ef5675	4	0.7	0.057
#7a5195	4	1.3	0.376

## Sheet: Figure_3c
		x-axis	y-axis
	fill color	year	dot
label	group	x	y
APC	1	1991	0.161
BAP1	1	2011	0.277
CBL	2	2010	0.503
CDC73	1	2002	0.188
CDH1	2	1998	0.43
CDKN2A	2	1994	0.949
CEBPA	2	2004	1.177
DICER1	1	2009	0.166
FH	2	2001	0.544
GATA2	1	2011	0.292
GPC3	1	1996	0.162
MEN1	1	1997	0.171
NF1	1	1990	0.29
NF2	1	1993	0.086
PHOX2B	1	2003	0.34
PTCH1	1	1996	0.075
PTEN	2	1997	0.507
RB1	1	1987	0.126
RUNX1	2	1999	0.438
SDHA	4	2010	0.859
SDHB	3	2001	0.825
SDHC	4	2000	1.256
SDHD	2	2000	0.731
SH2D1A	2	1998	0.959
SMARCA4	1	2010	0.055
SMARCB1	1	1999	0.22
SMARCE1	1	2013	0.191
STK11	1	1998	0.245
SUFU	1	2002	0.111
TP53	2	1990	0.469
TSC1	1	1997	0.118
TSC2	1	1993	0.074
VHL	3	1993	0.927
WAS	1	1994	0.149
WT1	1	1991	0.247
AIP	2	2006	0.518
CDKN1C	2	1999	0.529
CREBBP	1	1995	0.066
CTR9	1	2014	0.135
CTLA4	1	2003	0.334
ELP1	4	2020	0.735
ETV6	1	2015	0.318
EZH2	1	2012	0.146
FAS	2	1995	0.441
FBXW7	1	2019	0.232
GPR161	3	2019	0.786
IKZF1	1	2016	0.156
NSD1	1	2006	0.095
PAX5	1	2013	0.165
REST	1	2015	0.286
SETBP1	1	2014	0.11
TRIM28	1	2019	0.082
TRIP13	1	2017	0.25

[truncated: 11 more sheets: Figure_4a_b, Figure_4c, Figure_5a_b, Figure_5c, Figure_5d, Figure_5e, Figure_6, Figure_7a_b, Supp_Figure_1, Supp_figure_2, Supp_Figure_3]
